# Supplementary material for: Three new species of Begonia (Begoniaceae) from Bahia, Brazil
Source: PhytoKeys. 2015 Jan 13;(44):1–13. doi: 10.3897/phytokeys.44.7993 (PMC4329388; doi:10.3897/phytokeys.44.7993)
Supplement: XML Treatment for Begonia delicata [file phytokeys.44.7993-treatment1.xml]

<!DOCTYPE tp:taxon-treatment
  PUBLIC "-//TaxonX//DTD Taxonomic Treatment Publishing DTD v0 20100105//EN" "tax-treatment-NSO.dtd">
<tp:taxon-treatment xmlns:tp="http://www.plazi.org/taxpub"><tp:treatment-meta><kwd-group><label>Taxon classification</label><kwd><named-content content-type="kingdom">Plantae</named-content></kwd><kwd><named-content content-type="order">Violales</named-content></kwd><kwd><named-content content-type="family">Begoniaceae</named-content></kwd></kwd-group><mixed-citation publication-type="journal"><person-group><name><surname>Gregório</surname><given-names>Bernarda de Souza</given-names></name><name><surname>Costa</surname><given-names>Jorge Antonio Silva</given-names></name><name><surname>Rapini</surname><given-names>Alessandro</given-names></name></person-group><article-title>Three new species of <italic><tp:taxon-name><tp:taxon-name-part taxon-name-part-type="genus">Begonia</tp:taxon-name-part></tp:taxon-name></italic> (<tp:taxon-name><tp:taxon-name-part taxon-name-part-type="family">Begoniaceae</tp:taxon-name-part></tp:taxon-name>) from Bahia, Brazil</article-title><source>PhytoKeys</source><day>13</day><month>1</month><year>2015</year><volume>2015</volume><issue>44</issue><fpage>1</fpage><lpage>13</lpage><pub-id pub-id-type="doi">10.3897/phytokeys.44.7993</pub-id></mixed-citation></tp:treatment-meta><tp:nomenclature><tp:taxon-name>
                        <tp:taxon-name-part taxon-name-part-type="genus">Begonia</tp:taxon-name-part>
                        <tp:taxon-name-part taxon-name-part-type="species">delicata</tp:taxon-name-part>
                        <object-id xmlns:xlink="http://www.w3.org/1999/xlink" content-type="ipni" xlink:type="simple">urn:lsid:ipni.org:names:77144526-1</object-id>
                    </tp:taxon-name><tp:taxon-authority>Gregório &amp; J.A.S. Costa</tp:taxon-authority><tp:taxon-status xmlns:xlink="http://www.w3.org/1999/xlink" xlink:type="simple">sp. nov.</tp:taxon-status><xref ref-type="fig" rid="F1">Figures 1</xref><xref ref-type="fig" rid="F2">, 2</xref></tp:nomenclature><tp:treatment-sec sec-type="Note"><title>Note.</title><p><italic><tp:taxon-name><tp:taxon-name-part taxon-name-part-type="genus">Begonia</tp:taxon-name-part> <tp:taxon-name-part taxon-name-part-type="species">delicata</tp:taxon-name-part></tp:taxon-name></italic> is similar to <italic><tp:taxon-name><tp:taxon-name-part taxon-name-part-type="genus">Begonia</tp:taxon-name-part> <tp:taxon-name-part taxon-name-part-type="species">alchemilloides</tp:taxon-name-part></tp:taxon-name></italic> A. DC., differing by the presence of a ring of trichomes at the apex of the petiole, stipules and first order bracts with entire margin (vs. laciniate) and staminate flowers with 2 (vs. 4) tepals.</p></tp:treatment-sec><tp:treatment-sec sec-type="Type"><title>Type.</title><p><bold>BRAZIL.</bold> Bahia: São Felipe, Serra da Copioba, <named-content xmlns:xlink="http://www.w3.org/1999/xlink" content-type="dwc:verbatimCoordinates" xlink:type="simple">12°50'50"S, 39°05'22"W</named-content>, Jun 1953 (fl, fr), <italic>G. Pinto 53–55</italic> (holotype: ALCB!).</p></tp:treatment-sec><tp:treatment-sec sec-type="Description"><title>Description.</title><p><italic>Annual herb</italic>, 11–15.5 cm high, monoecious, villous to glabrescent, provided with three types of trichomes, simple, slender trichomes, 1–2.6(–4.5) mm long, trichomes with thickened base, 0.3–0.8 mm long and microscopic, and sparse glandular trichomes. <italic>Stem</italic> 6–8 mm diam., rhizomatous, prostrate, fleshy, pilose, covered by stipules; internodes 1–3 mm long. <italic>Stipules</italic> 0.7–0.75 × 0.3–0.35 cm, ovate, apex long-apiculate, margin entire, with minute hairs to essentially glabrous, carinate, appressed, persistent. <italic>Leaves</italic>: petiole 3.5–9 cm long, cylindrical, villous to glabrescent, ring of trichomes at apex ca. 4 mm long; blade 3.5–7.8 × 4–9.2 cm, reniform, entire, symmetric to slightly asymmetric, basifixed; base cordate; apex rounded; margin crenate, ciliate; sparsely pilose to glabrescent on both surfaces, trichome scars with thickened base, concolorous, light green; venation actinodromous, 7–9 veins at base, membranaceous. <italic>Inflorescence</italic>: dichasial cyme 9–20 cm long, 4–14-flowered; peduncle 7–17,5 cm long, pilose and glandular; first order bracts ca. 1.5 × 0.8 mm, lanceolate, apex apiculate, margin entire, carinate, persistent. <italic>Staminate flowers</italic>: pedicel 9–12 mm long, sparsely glandular to glabrous; tepals 2, white, 6–7 × 5.5–6 mm, ovate to elliptic, apex acute to obtuse, margin entire, glandular on abaxial surface; androecium actinomorphic, stamens 16–22, filaments 0.2–0.4 mm long, free, anthers 1.5–2 mm long, rimose, connective prolonged. <italic>Pistillate flowers</italic>: tepals 5, [only seen in bud]: bracteoles 2, opposite, at base of ovary, lanceolate, persistent [only seen in bud]; styles 3, ca. 0.5 mm long, bifid, branches spirally-arranged, stigmatic papillae covering branches, stigmatic surface papillose, yellow; ovary 7.5–8.2 mm long, trilocular, placentation axile, placenta bifid [obtained from capsules]. <italic>Capsules</italic> ca. 12 × 13 mm [including wings], three-winged, sparsely glandular, dehiscing at the basal portion; wings unequal, larger ones ca. 14 × 5 mm, apex rounded, smaller ones ca. 12 × 3 mm, rounded. <italic>Seeds</italic> ca. 0.2 mm long, elliptic to oblong.</p></tp:treatment-sec><tp:treatment-sec sec-type="Specimen examined"><title>Specimen examined</title><p><bold>(paratype). BRAZIL. Bahia:</bold> São Felipe, Serra da Copioba, <named-content xmlns:xlink="http://www.w3.org/1999/xlink" content-type="dwc:verbatimCoordinates" xlink:type="simple">12°50'50"S, 39°05'22"W</named-content>, Oct 1950 (fl), <italic>G. Pinto 587</italic> (RB!).</p></tp:treatment-sec><tp:treatment-sec sec-type="Etymology"><title>Etymology.</title><p>The epithet refers to the fragility and delicacy of the plant.</p></tp:treatment-sec><tp:treatment-sec sec-type="Distribution and habitat"><title>Distribution and habitat.</title><p><italic><tp:taxon-name><tp:taxon-name-part taxon-name-part-type="genus">Begonia</tp:taxon-name-part> <tp:taxon-name-part taxon-name-part-type="species">delicata</tp:taxon-name-part></tp:taxon-name></italic> occurs exclusively in the Recôncavo region (Fig. <xref ref-type="fig" rid="F2">2</xref>). It is known by only two collections, both from Serra da Copioba, the most recent made in 1953, growing on rocks covered by moss. It has not been found in conservation unit.</p><fig id="F1" position="float" orientation="portrait"><label>Figure 1.</label><caption><p><italic><tp:taxon-name><tp:taxon-name-part taxon-name-part-type="genus">Begonia</tp:taxon-name-part> <tp:taxon-name-part taxon-name-part-type="species">delicata</tp:taxon-name-part></tp:taxon-name></italic>. <bold>A</bold> Habit <bold>B</bold> Detail of indumentum on adaxial surface of leaf-blades <bold>C</bold> Stipule, seen from dorsal side <bold>D</bold> Detail of the ring of trichomes at the apex of the petiole <bold>E</bold> First order bract <bold>F</bold> Staminate flower <bold>G</bold> Stamen <bold>H</bold> Style-branch <bold>I</bold> Ovary, transverse cut, showing placenta <bold>J</bold> Capsule <bold>K</bold> Seed [<bold>A–G</bold> <italic>Pinto 587</italic> (RB); <bold>H–K</bold> holotype <italic>Pinto 53</italic>–<italic>55</italic> (ALCB); drawn by Bernarda Gregório].</p></caption><graphic xmlns:xlink="http://www.w3.org/1999/xlink" xlink:href="phytokeys-044-001-g001.jpg" position="float" orientation="portrait" xlink:type="simple" id="oo_36877.jpg"/></fig><fig id="F2" position="float" orientation="portrait"><label>Figure 2.</label><caption><p>Geographical distribution of three new species of <italic><tp:taxon-name><tp:taxon-name-part taxon-name-part-type="genus">Begonia</tp:taxon-name-part></tp:taxon-name></italic>. <bold>A</bold> Latin America showing Brazil and Bahia State <bold>B</bold> Bahia State showing the three political-economic regions of Bahia with new species of <italic><tp:taxon-name><tp:taxon-name-part taxon-name-part-type="genus">Begonia</tp:taxon-name-part></tp:taxon-name></italic> <bold>C</bold> Political-economic regions of Bahia showing the occurrence of the three new species.</p></caption><graphic xmlns:xlink="http://www.w3.org/1999/xlink" xlink:href="phytokeys-044-001-g002.jpg" position="float" orientation="portrait" xlink:type="simple" id="oo_36878.jpg"/></fig></tp:treatment-sec><tp:treatment-sec sec-type="Phenology"><title>Phenology.</title><p>Found flowering in June and October, and with fruits in June.</p></tp:treatment-sec><tp:treatment-sec sec-type="Discussion"><title>Discussion.</title><p><italic><tp:taxon-name><tp:taxon-name-part taxon-name-part-type="genus">Begonia</tp:taxon-name-part> <tp:taxon-name-part taxon-name-part-type="species">delicata</tp:taxon-name-part></tp:taxon-name></italic> is a small herb easily recognised by the rhizomatous stem covered in stipules, the petioles with a ring of trichomes at the apex, and by the reniform leaf-blades, with crenate margins. Few Brazilian <italic><tp:taxon-name><tp:taxon-name-part taxon-name-part-type="genus">Begonia</tp:taxon-name-part></tp:taxon-name></italic> are delicate herbs and, amongst those species, <italic><tp:taxon-name><tp:taxon-name-part taxon-name-part-type="genus">Begonia</tp:taxon-name-part> <tp:taxon-name-part taxon-name-part-type="species">alchemilloides</tp:taxon-name-part></tp:taxon-name></italic> and <italic><tp:taxon-name><tp:taxon-name-part taxon-name-part-type="genus">Begonia</tp:taxon-name-part> <tp:taxon-name-part taxon-name-part-type="species">hoehneana</tp:taxon-name-part></tp:taxon-name></italic> Irmsch. (state of São Paulo) are those that most resemble the new species. <italic><tp:taxon-name><tp:taxon-name-part taxon-name-part-type="genus">Begonia</tp:taxon-name-part> <tp:taxon-name-part taxon-name-part-type="species">delicata</tp:taxon-name-part></tp:taxon-name></italic>, however, can easily be distinguished from both species by the presence of a ring of trichomes at the apex of the petiole and by the staminate flowers with fewer tepals (2 vs. 4). Moreover, the stipules and first order bracts are entire, whereas in <italic><tp:taxon-name><tp:taxon-name-part taxon-name-part-type="genus">Begonia</tp:taxon-name-part> <tp:taxon-name-part taxon-name-part-type="species">alchemilloides</tp:taxon-name-part></tp:taxon-name></italic> they are laciniate, and the leaves are crenate whereas in <italic><tp:taxon-name><tp:taxon-name-part taxon-name-part-type="genus">Begonia</tp:taxon-name-part> <tp:taxon-name-part taxon-name-part-type="species">hoehneana</tp:taxon-name-part></tp:taxon-name></italic> they are dentate. Among the species that occur in Bahia, <italic><tp:taxon-name><tp:taxon-name-part taxon-name-part-type="genus">Begonia</tp:taxon-name-part> <tp:taxon-name-part taxon-name-part-type="species">hirtella</tp:taxon-name-part></tp:taxon-name></italic> Link most closely resembles <italic><tp:taxon-name><tp:taxon-name-part taxon-name-part-type="genus">Begonia</tp:taxon-name-part> <tp:taxon-name-part taxon-name-part-type="species">delicata</tp:taxon-name-part></tp:taxon-name></italic> (see the key below), but can be distinguished by its habit (prostrate in <italic><tp:taxon-name><tp:taxon-name-part taxon-name-part-type="genus">Begonia</tp:taxon-name-part> <tp:taxon-name-part taxon-name-part-type="species">delicata</tp:taxon-name-part></tp:taxon-name></italic> vs. erect in <italic><tp:taxon-name><tp:taxon-name-part taxon-name-part-type="genus">Begonia</tp:taxon-name-part> <tp:taxon-name-part taxon-name-part-type="species">hirtella</tp:taxon-name-part></tp:taxon-name></italic>), the stipules and first order bracts (entire vs. fimbriate), the ring of trichomes at the apex of the petiole (present vs. absent) and the shape of the leaf-blades (reniform vs. ovate). According to the sectional classification of <xref ref-type="bibr" rid="B3">Doorenbos et al. (1998)</xref>, <italic><tp:taxon-name><tp:taxon-name-part taxon-name-part-type="genus">Begonia</tp:taxon-name-part> <tp:taxon-name-part taxon-name-part-type="species">delicata</tp:taxon-name-part></tp:taxon-name></italic> would belong to the sect. <italic><tp:taxon-name><tp:taxon-name-part taxon-name-part-type="section">Doratometra</tp:taxon-name-part></tp:taxon-name></italic> (Klotzsch) A. DC., which consists of approximately ten annual species, with inconspicuous flowers in relative small inflorescences and two bracteoles below ovary.</p></tp:treatment-sec><ref-list><ref id="B3"><mixed-citation xmlns:xlink="http://www.w3.org/1999/xlink" xlink:type="simple"><person-group><name name-style="western"><surname>Doorenbos</surname><given-names>J</given-names></name><name name-style="western"><surname>Sosef</surname><given-names>MSM</given-names></name><name name-style="western"><surname>Wilde</surname><given-names>JJFE</given-names></name></person-group> (<year>1998</year>) <article-title>The sections of <italic><tp:taxon-name><tp:taxon-name-part taxon-name-part-type="genus">Begonia</tp:taxon-name-part></tp:taxon-name></italic>, including descriptions, keys and species lists.</article-title><source>Wageningen Agricultural University Papers</source><volume>98</volume>(<issue>2</issue>): <fpage>1</fpage>–<lpage>266</lpage>.</mixed-citation></ref></ref-list></tp:taxon-treatment>
