# Supplementary material for: Three new species of Begonia (Begoniaceae) from Bahia, Brazil
Source: PhytoKeys. 2015 Jan 13;(44):1–13. doi: 10.3897/phytokeys.44.7993 (PMC4329388; doi:10.3897/phytokeys.44.7993)
Supplement: XML Treatment for Begonia elianeae [file phytokeys.44.7993-treatment2.xml]

<!DOCTYPE tp:taxon-treatment
  PUBLIC "-//TaxonX//DTD Taxonomic Treatment Publishing DTD v0 20100105//EN" "tax-treatment-NSO.dtd">
<tp:taxon-treatment xmlns:tp="http://www.plazi.org/taxpub"><tp:treatment-meta><kwd-group><label>Taxon classification</label><kwd><named-content content-type="kingdom">Plantae</named-content></kwd><kwd><named-content content-type="order">Violales</named-content></kwd><kwd><named-content content-type="family">Begoniaceae</named-content></kwd></kwd-group><mixed-citation publication-type="journal"><person-group><name><surname>Gregório</surname><given-names>Bernarda de Souza</given-names></name><name><surname>Costa</surname><given-names>Jorge Antonio Silva</given-names></name><name><surname>Rapini</surname><given-names>Alessandro</given-names></name></person-group><article-title>Three new species of <italic><tp:taxon-name><tp:taxon-name-part taxon-name-part-type="genus">Begonia</tp:taxon-name-part></tp:taxon-name></italic> (<tp:taxon-name><tp:taxon-name-part taxon-name-part-type="family">Begoniaceae</tp:taxon-name-part></tp:taxon-name>) from Bahia, Brazil</article-title><source>PhytoKeys</source><day>13</day><month>1</month><year>2015</year><volume>2015</volume><issue>44</issue><fpage>1</fpage><lpage>13</lpage><pub-id pub-id-type="doi">10.3897/phytokeys.44.7993</pub-id></mixed-citation></tp:treatment-meta><tp:nomenclature><tp:taxon-name>
                        <tp:taxon-name-part taxon-name-part-type="genus">Begonia</tp:taxon-name-part>
                        <tp:taxon-name-part taxon-name-part-type="species">elianeae</tp:taxon-name-part>
                        <object-id xmlns:xlink="http://www.w3.org/1999/xlink" content-type="ipni" xlink:type="simple">urn:lsid:ipni.org:names:77144527-1</object-id>
                    </tp:taxon-name><tp:taxon-authority>Gregório &amp; J.A.S. Costa</tp:taxon-authority><tp:taxon-status xmlns:xlink="http://www.w3.org/1999/xlink" xlink:type="simple">sp. nov.</tp:taxon-status><xref ref-type="fig" rid="F2">Figures 2</xref><xref ref-type="fig" rid="F3">, 3</xref><!--PageBreak--><!--PageBreak--><!--PageBreak--></tp:nomenclature><tp:treatment-sec sec-type="Note"><title>Note.</title><p><italic><tp:taxon-name><tp:taxon-name-part taxon-name-part-type="genus">Begonia</tp:taxon-name-part> <tp:taxon-name-part taxon-name-part-type="species">elianeae</tp:taxon-name-part></tp:taxon-name></italic> is similar to <italic><tp:taxon-name><tp:taxon-name-part taxon-name-part-type="genus">Begonia</tp:taxon-name-part> <tp:taxon-name-part taxon-name-part-type="species">besleriifolia</tp:taxon-name-part></tp:taxon-name></italic> Schott, but is easily distinguished from that species by leaf-blades glabrescent to glabrous on the abaxial surface (vs. sericeous); dichasial cyme with 4 to 8 flowers (vs. 40 to 60); tepals of staminate flowers larger (outer ones: ≥ 15 × 15 mm vs. ≤ 7.5 × 5.3 mm long; inner ones: ≥ 12 × 3 mm vs. ≤ 6 × 3 mm long); filaments shorter (≤ 1.2 mm vs. ≥ 1.5 mm long) and anthers larger (≥ 2 mm vs. ≤ 1.5 mm long); capsules larger (≥ 1.8 cm vs. ≤ 1.5 cm long), with larger wing (≥ 2 cm vs. ≤ 1.2 cm long).</p></tp:treatment-sec><tp:treatment-sec sec-type="Type"><title>Type.</title><p><bold>BRAZIL.</bold> Bahia: Jussari, ca. 9 km North of Jussari, east off of road to Palmira on farm road past cattle farm of Alciato Carvalho, <named-content xmlns:xlink="http://www.w3.org/1999/xlink" content-type="dwc:verbatimCoordinates" xlink:type="simple">15°06'58"S, 39°31'58"W</named-content>, 10 May 1995 (fl, fr), <italic>W.W. Thomas et al. 10863</italic> (holotype: CEPEC!).</p></tp:treatment-sec><tp:treatment-sec sec-type="Description"><title>Description.</title><!--PageBreak--><p><italic>Shrub</italic>, 1–2.5 m high, monoecious, with sparse minute, simple hairs and microscopic glandular hairs to essentially glabrous. <italic>Stem</italic> erect to scandent, fleshy, sparsely pilose, longitudinally striate in herbarium specimens; internodes 1.7–5 cm long. <italic>Stipules</italic> 1.7–3.5 × 0.6–0.8 cm, lanceolate, apex apiculate, margin entire, with minute hairs to essentially glabrous, appressed, persistent. <italic>Leaves</italic>: petiole 1.3–3.3 cm long, cylindrical, with minute hairs to essentially glabrous; blade 13–18.2 × 6.2–8 cm, oblong to obovate, entire, asymmetrical, basifixed; base oblique; apex acuminate; margin entire to slightly undulate, glabrescent to glabrous on both surfaces, discolorous, adaxial surface green, abaxial surface light green to vinaceous; venation craspedodromous, thickened. <italic>Inflorescence</italic>: dichasial cyme 9–15 cm long, 4–8-flowered; peduncle 4,5–6 cm long, with minute hairs to essentially glabrous, vinaceous; first order bracts ca. 15 × 6 mm, obovate, apex rounded, margin entire, caducous. <italic>Staminate flowers</italic>: pedicel 10–14 mm long, glandular; tepals 4, white, the outer pair larger, 15–17 × 15–17 mm, orbicular to ovate, apex rounded, margin entire, concave, glabrescent on abaxial surface, the inner pair 12–14 × 3–4 mm, elliptic to oblanceolate, apex acute to obtuse, margin entire, concave, glabrous; androecium actinomorphic, stamens 26–34, filaments 0.1–1.2 mm long, free, anthers 2–3 mm long, rimose, connective not prolonged. <italic>Pistillate flowers</italic> [only seen in bud]: bracteoles 2, opposite, borne on pedicel, just below the ovary, caducous [not seen; inferred by pedicel scars on flower bud]; pedicel of floral bud ca. 1 cm long; tepals of floral bud 5, 9.2–10 × 5–7 mm, three slightly larger ones, elliptic, apex acute to obtuse, margin entire, glabrescent on the abaxial surface, white [styles damaged]; ovary ca. 7.5 mm long, trilocular, placentation axile, placenta bifid [obtained from capsules]. <italic>Capsules</italic> 1.8–2 × 2.7–3.7 cm [including wings], three-winged, glabrescent, light green, young wings vinaceous, becoming brown at maturity, dehiscing at the basal portion; wings unequal, larger ones 2–2.3 × 1.7–2.1 cm, apex obtuse to rounded, smaller ones 1.5–1.8 × 0.6–0.8 cm, rounded. <italic>Seeds</italic> ca. 0.3 mm long, oblong.</p><fig id="F3" position="float" orientation="portrait"><label>Figure 3.</label><caption><p><italic><tp:taxon-name><tp:taxon-name-part taxon-name-part-type="genus">Begonia</tp:taxon-name-part> <tp:taxon-name-part taxon-name-part-type="species">elianeae</tp:taxon-name-part></tp:taxon-name></italic>. <bold>A</bold> Flowering branch <bold>B</bold> Stipule, dorsal side <bold>C</bold> Staminate flower <bold>D</bold> Stamen <bold>E</bold> Ovary, transverse cut, showing placenta <bold>F</bold> Capsule <bold>G</bold> Seed [<bold>A–D</bold> holotype <italic>Thomas 1086</italic> (CEPEC); <bold>E–G</bold> <italic>Fiaschi 1704</italic> (SPF); drawn by Bernarda Gregório].</p></caption><graphic xmlns:xlink="http://www.w3.org/1999/xlink" xlink:href="phytokeys-044-001-g003.jpg" position="float" orientation="portrait" xlink:type="simple" id="oo_36879.jpg"/></fig></tp:treatment-sec><tp:treatment-sec sec-type="Specimens examined"><title>Specimens examined</title><p><bold>(paratypes). BRAZIL. Bahia:</bold> Buerarema, estrada São José da Vitória-Buerarema, ramal à direita, ca. 1 km de São José. Estrada de acesso para Pedra Branca, <named-content xmlns:xlink="http://www.w3.org/1999/xlink" content-type="dwc:verbatimCoordinates" xlink:type="simple">15°05'00"S, 39°19'00"W</named-content>, 15 Oct 2003 (fl, fr), <italic>P. Fiaschi et al. 1704</italic> (CEPEC!; SPF!); Itabuna, fazenda Santa Clara, distrito Ribeirão dos Cachorros, entrada 200 m após a ponte da Bananeira da rodovia BR-101, <named-content xmlns:xlink="http://www.w3.org/1999/xlink" content-type="dwc:verbatimCoordinates" xlink:type="simple">12°31'39"S, 40°18'25"W</named-content>, 21 Aug 1972 (fl), <italic>R.S. Pinheiro 1930</italic> (CEPEC!).</p></tp:treatment-sec><tp:treatment-sec sec-type="Etymology"><title>Etymology.</title><p>The specific epithet is given in honour of Dra. Eliane de Lima Jacques, a botanist who has contributed extensively to our knowledge of <italic><tp:taxon-name><tp:taxon-name-part taxon-name-part-type="genus">Begonia</tp:taxon-name-part></tp:taxon-name></italic> from Brazil.</p></tp:treatment-sec><tp:treatment-sec sec-type="Distribution and habitat"><title>Distribution and habitat.</title><p><italic><tp:taxon-name><tp:taxon-name-part taxon-name-part-type="genus">Begonia</tp:taxon-name-part> <tp:taxon-name-part taxon-name-part-type="species">elianeae</tp:taxon-name-part></tp:taxon-name></italic> was found in three localities in southern Bahia, in areas of Atlantic rainforest (Fig. <xref ref-type="fig" rid="F2">2</xref>), growing on rocks, near pastures or eventually supported by tree trunks, on the edge of trails or disturbed forests. It has not been found in conservation units.</p></tp:treatment-sec><tp:treatment-sec sec-type="Phenology"><title>Phenology.</title><p>Flowering in May, August and October, and with fruits in May and October.</p></tp:treatment-sec><tp:treatment-sec sec-type="Discussion"><title>Discussion.</title><p><italic><tp:taxon-name><tp:taxon-name-part taxon-name-part-type="genus">Begonia</tp:taxon-name-part> <tp:taxon-name-part taxon-name-part-type="species">elianeae</tp:taxon-name-part></tp:taxon-name></italic> is a shrub characterised by the large oblong to obovate leaf-blades, and by the large, yet few-flowered inflorescences and few-fruited infructescences. In <italic><tp:taxon-name><tp:taxon-name-part taxon-name-part-type="genus">Begonia</tp:taxon-name-part></tp:taxon-name></italic>, shrubby species are not so common and only two species with this habit occur in the state of Bahia: <italic><tp:taxon-name><tp:taxon-name-part taxon-name-part-type="genus">Begonia</tp:taxon-name-part> <tp:taxon-name-part taxon-name-part-type="species">elianeae</tp:taxon-name-part></tp:taxon-name></italic> and <italic><tp:taxon-name><tp:taxon-name-part taxon-name-part-type="genus">Begonia</tp:taxon-name-part> <tp:taxon-name-part taxon-name-part-type="species">besleriifolia</tp:taxon-name-part></tp:taxon-name></italic>. Both have craspedodromous leaves and can be distinguished from all other species from southern Bahia with this type of venation using the key below. The most likely section of <italic><tp:taxon-name><tp:taxon-name-part taxon-name-part-type="genus">Begonia</tp:taxon-name-part> <tp:taxon-name-part taxon-name-part-type="species">elianeae</tp:taxon-name-part></tp:taxon-name></italic> is the sect. <italic><tp:taxon-name><tp:taxon-name-part taxon-name-part-type="section">Ruizopavonia</tp:taxon-name-part></tp:taxon-name></italic> A. DC., which consists of suffrutescent plants, with woody stem, straight, craspedodromous leaves, and bracts and styles caducous in fruit.</p><!--PageBreak--><!--PageBreak--></tp:treatment-sec><tp:treatment-sec><!--Section generated to contain objects referenced in tp:taxon-treatment.--><fig id="F2" position="float" orientation="portrait"><label>Figure 2.</label><caption><p>Geographical distribution of three new species of <italic><tp:taxon-name><tp:taxon-name-part taxon-name-part-type="genus">Begonia</tp:taxon-name-part></tp:taxon-name></italic>. <bold>A</bold> Latin America showing Brazil and Bahia State <bold>B</bold> Bahia State showing the three political-economic regions of Bahia with new species of <italic><tp:taxon-name><tp:taxon-name-part taxon-name-part-type="genus">Begonia</tp:taxon-name-part></tp:taxon-name></italic> <bold>C</bold> Political-economic regions of Bahia showing the occurrence of the three new species.</p></caption><graphic xmlns:xlink="http://www.w3.org/1999/xlink" xlink:href="phytokeys-044-001-g002.jpg" position="float" orientation="portrait" xlink:type="simple" id="oo_36878.jpg"/></fig></tp:treatment-sec></tp:taxon-treatment>
