# Supplementary material for: Three new species of Begonia (Begoniaceae) from Bahia, Brazil
Source: PhytoKeys. 2015 Jan 13;(44):1–13. doi: 10.3897/phytokeys.44.7993 (PMC4329388; doi:10.3897/phytokeys.44.7993)
Supplement: XML Treatment for Begonia paganuccii [file phytokeys.44.7993-treatment3.xml]

<!DOCTYPE tp:taxon-treatment
  PUBLIC "-//TaxonX//DTD Taxonomic Treatment Publishing DTD v0 20100105//EN" "tax-treatment-NSO.dtd">
<tp:taxon-treatment xmlns:tp="http://www.plazi.org/taxpub"><tp:treatment-meta><kwd-group><label>Taxon classification</label><kwd><named-content content-type="kingdom">Plantae</named-content></kwd><kwd><named-content content-type="order">Violales</named-content></kwd><kwd><named-content content-type="family">Begoniaceae</named-content></kwd></kwd-group><mixed-citation publication-type="journal"><person-group><name><surname>Gregório</surname><given-names>Bernarda de Souza</given-names></name><name><surname>Costa</surname><given-names>Jorge Antonio Silva</given-names></name><name><surname>Rapini</surname><given-names>Alessandro</given-names></name></person-group><article-title>Three new species of <italic><tp:taxon-name><tp:taxon-name-part taxon-name-part-type="genus">Begonia</tp:taxon-name-part></tp:taxon-name></italic> (<tp:taxon-name><tp:taxon-name-part taxon-name-part-type="family">Begoniaceae</tp:taxon-name-part></tp:taxon-name>) from Bahia, Brazil</article-title><source>PhytoKeys</source><day>13</day><month>1</month><year>2015</year><volume>2015</volume><issue>44</issue><fpage>1</fpage><lpage>13</lpage><pub-id pub-id-type="doi">10.3897/phytokeys.44.7993</pub-id></mixed-citation></tp:treatment-meta><tp:nomenclature><tp:taxon-name>
                        <tp:taxon-name-part taxon-name-part-type="genus">Begonia</tp:taxon-name-part>
                        <tp:taxon-name-part taxon-name-part-type="species">paganuccii</tp:taxon-name-part>
                        <object-id xmlns:xlink="http://www.w3.org/1999/xlink" content-type="ipni" xlink:type="simple">urn:lsid:ipni.org:names:77144529-1</object-id>
                    </tp:taxon-name><tp:taxon-authority>Gregório &amp; J.A.S. Costa</tp:taxon-authority><tp:taxon-status xmlns:xlink="http://www.w3.org/1999/xlink" xlink:type="simple">sp. nov.</tp:taxon-status><xref ref-type="fig" rid="F2">Figures 2</xref><xref ref-type="fig" rid="F4">, 4</xref></tp:nomenclature><tp:treatment-sec sec-type="Note"><title>Note.</title><p><italic><tp:taxon-name><tp:taxon-name-part taxon-name-part-type="genus">Begonia</tp:taxon-name-part> <tp:taxon-name-part taxon-name-part-type="species">paganuccii</tp:taxon-name-part></tp:taxon-name></italic> is similar to <italic><tp:taxon-name><tp:taxon-name-part taxon-name-part-type="genus">Begonia</tp:taxon-name-part> <tp:taxon-name-part taxon-name-part-type="species">gardneri</tp:taxon-name-part></tp:taxon-name></italic> A. DC. However, it can be easily distinguished by the indumentum of dendritic trichomes (vs. simple trichomes); stipules lanceolate and pubescent (vs. ovate and glabrous); staminate flowers with the outer pair ovate to elliptic and the inner pair oblong to oblanceolate (vs. both pairs obovate); endemic to the State of Bahia (vs. endemic to the State of Minas Gerais State).</p></tp:treatment-sec><tp:treatment-sec sec-type="Type"><title>Type.</title><p><bold>BRAZIL.</bold> Bahia: Itaberaba, fazenda Gameleira, entre as fazendas Monte Verde e Leão dos Brejos, <named-content xmlns:xlink="http://www.w3.org/1999/xlink" content-type="dwc:verbatimCoordinates" xlink:type="simple">12°24'44"S, 40°32'12"W</named-content>, 19 Aug 2005 (fl, fr), <italic>L.P. Queiroz et al. 10790</italic> (holotype: HUEFS!; isotypes: CEPEC!, K!, RB!).</p></tp:treatment-sec><tp:treatment-sec sec-type="Description"><title>Description.</title><!--PageBreak--><!--PageBreak--><p><italic>Subshrub</italic>, ca. 3 m high, monoecious, pubescent, with both dendritic greyish trichomes, 0.1–0.4 mm long, and microscopic glandular trichomes. <italic>Stem</italic> erect, fleshy, pubescent; internodes 1–3.5 cm long. <italic>Stipules</italic> 2.5–3 × 0.7–1.5 cm, lanceolate, apex apiculate, margin entire, pubescent, carinate, appressed, caducous. <italic>Leaves</italic>: petiole 6.3–11.6 cm long, cylindrical, pubescent; blade 13–18 × 19–28 cm, transversally elliptic, deeply lobed (lobes approximately half the length of their main vein), 6 or 7 lobes, asymmetric, basifixed; base cordate; lobes with acute apex; margin serrulate; pubescent on both surfaces, more densely so on abaxial surface, discolorous, adaxial surface green, abaxial surface green-cinereous; venation actinodromous, 6 or 7 veins at base, slightly thickened. <italic>Inflorescence</italic>: dichasial cyme 32–39 cm long, ca. 180 flowers; peduncle 23.5–27 cm long, cinereous; first order bracts 4–6 × 1.5–2.5 mm, lanceolate, apex acuminate, margin entire, caducous. <italic>Staminate flowers</italic>: pedicel 1–1.4 cm long, pilose; tepals 4, white, the outer pair larger 6–7.2 × 3–4 mm, ovate to elliptic, apex acute to obtuse, margin entire, concave, glabrescent on abaxial surface, the inner pair 5–6.2 × 1.8–2.3 mm, oblong to oblanceolate, apex obtuse to rounded, margin entire, concave, glabrous; androecium actinomorphic, stamens 32–48, filaments 0.2–0.9 mm long, free, anthers 1–1.3 mm long, rimose, connective prolonged. <italic>Pistillate flowers</italic> [not seen]: bracteoles 2, opposite, borne on pedicel, just below ovary, caducous [scars seen on the pedicel from capsules]; styles 3, 1.6–2 mm long, bifid, branches spirally-arranged, stigmatic papillae covering branches, stigmatic surface papillose, yellow [obtained from capsules]; ovary 5–6.7 mm long, trilocular, placentation axile, placenta entire [observed from capsules]. <italic>Capsules</italic> 6–7.5 × 11–14.6 mm [including wings], three-winged, glabrescent, brown when mature, dehiscing at the basal portion; wings unequal, larger one 5–7 × 6–7 mm, apex obtuse to rounded, smaller ones 5.8–7 × 0.6–1.6 mm. <italic>Seeds</italic> ca. 0.3 mm long, oblong.</p><fig id="F4" position="float" orientation="portrait"><label>Figure 4.</label><caption><p><italic><tp:taxon-name><tp:taxon-name-part taxon-name-part-type="genus">Begonia</tp:taxon-name-part> <tp:taxon-name-part taxon-name-part-type="species">paganuccii</tp:taxon-name-part></tp:taxon-name></italic>. <bold>A</bold> Flowering stem <bold>B</bold> Detail of leaf, showing the dendritic trichomes <bold>C</bold> Stipules, seen from dorsal side <bold>D</bold> First order bract <bold>E</bold> Staminate flower <bold>F</bold> Stamen <bold>G</bold> Style-branch <bold>H</bold> Ovary, transverse cut, showing placenta <bold>I</bold> Capsule <bold>J</bold> Seed [<bold>A–J</bold> holotype <italic>Queiroz 10790</italic> (HUEFS); drawn by Bernarda Gregório].</p></caption><graphic xmlns:xlink="http://www.w3.org/1999/xlink" xlink:href="phytokeys-044-001-g004.jpg" position="float" orientation="portrait" xlink:type="simple" id="oo_36880.jpg"/></fig></tp:treatment-sec><tp:treatment-sec sec-type="Etymology"><title>Etymology.</title><p>This species is named in honour of Dr. Luciano Paganucci de Queiroz, a great expert on the flora of Bahia, who collected the type material.</p></tp:treatment-sec><tp:treatment-sec sec-type="Distribution and habitat"><title>Distribution and habitat.</title><p><italic><tp:taxon-name><tp:taxon-name-part taxon-name-part-type="genus">Begonia</tp:taxon-name-part> <tp:taxon-name-part taxon-name-part-type="species">paganuccii</tp:taxon-name-part></tp:taxon-name></italic> is known from a single collection from the Área de Relevante Interesse Ecológico (ARIE), a protected area in the municipality of Itaberaba (Fig. <xref ref-type="fig" rid="F2">2</xref>), region of the Piedmont of Paraguaçu, growing in seasonal forest at 783 m a.s.l. Nevertheless, agriculture and livestock are common around and within the conservation unit.</p></tp:treatment-sec><tp:treatment-sec sec-type="Phenology"><title>Phenology.</title><p>Flowering and fruiting in August.</p></tp:treatment-sec><tp:treatment-sec sec-type="Discussion"><title>Discussion.</title><p><italic><tp:taxon-name><tp:taxon-name-part taxon-name-part-type="genus">Begonia</tp:taxon-name-part> <tp:taxon-name-part taxon-name-part-type="species">paganuccii</tp:taxon-name-part></tp:taxon-name></italic> is characterised by a dendritic indumentum, stipules lanceolate, and transversally elliptic leaf-blades, 6- or 7-lobed. Trichomes are quite important in the taxonomy of <tp:taxon-name><tp:taxon-name-part taxon-name-part-type="family">Begoniaceae</tp:taxon-name-part></tp:taxon-name> when combined with other morphological information (<xref ref-type="bibr" rid="B12">Jacques 2002</xref>). Some species in Brazil have dendritic trichomes, such as <italic><tp:taxon-name><tp:taxon-name-part taxon-name-part-type="genus">Begonia</tp:taxon-name-part> <tp:taxon-name-part taxon-name-part-type="species">egregia</tp:taxon-name-part></tp:taxon-name></italic> N.E. Br and <italic><tp:taxon-name><tp:taxon-name-part taxon-name-part-type="genus">Begonia</tp:taxon-name-part> <tp:taxon-name-part taxon-name-part-type="species">lindmanii</tp:taxon-name-part></tp:taxon-name></italic> Brade. <italic><tp:taxon-name><tp:taxon-name-part taxon-name-part-type="genus">Begonia</tp:taxon-name-part> <tp:taxon-name-part taxon-name-part-type="species">paganuccii</tp:taxon-name-part></tp:taxon-name></italic> differs from <italic><tp:taxon-name><tp:taxon-name-part taxon-name-part-type="genus">Begonia</tp:taxon-name-part> <tp:taxon-name-part taxon-name-part-type="species">egregia</tp:taxon-name-part></tp:taxon-name></italic> by the basifixed, lobed and transversally elliptic (vs. peltate, entire and ovate to elliptic) leaf-blade, staminate flowers with 4 tepals (vs. 2) and pistillate flowers with trilocular ovary and 3 styles (vs. ovary tetralocular and with 4 styles). It also differs from <italic><tp:taxon-name><tp:taxon-name-part taxon-name-part-type="genus">Begonia</tp:taxon-name-part> <tp:taxon-name-part taxon-name-part-type="species">lindmanii</tp:taxon-name-part></tp:taxon-name></italic> by the lobed (vs. entire) leaf-blade, as well as by the many-flowered dichasial cyme (ca. 180 flowers vs. 10–15 flowers) and pistillate flowers with 2 bracteoles (vs. 3 bracteoles). This species can be distinguished from the remaining species of <italic><tp:taxon-name><tp:taxon-name-part taxon-name-part-type="genus">Begonia</tp:taxon-name-part></tp:taxon-name></italic> from the region where it occurs using the key below. Due to the leaves with cystoliths and the entire placenta, it most likely belongs to the sect. <italic><tp:taxon-name><tp:taxon-name-part taxon-name-part-type="section">Pritzelia</tp:taxon-name-part></tp:taxon-name></italic> (Klotzsch) A. DC.</p></tp:treatment-sec><tp:treatment-sec><!--Section generated to contain objects referenced in tp:taxon-treatment.--><fig id="F2" position="float" orientation="portrait"><label>Figure 2.</label><caption><p>Geographical distribution of three new species of <italic><tp:taxon-name><tp:taxon-name-part taxon-name-part-type="genus">Begonia</tp:taxon-name-part></tp:taxon-name></italic>. <bold>A</bold> Latin America showing Brazil and Bahia State <bold>B</bold> Bahia State showing the three political-economic regions of Bahia with new species of <italic><tp:taxon-name><tp:taxon-name-part taxon-name-part-type="genus">Begonia</tp:taxon-name-part></tp:taxon-name></italic> <bold>C</bold> Political-economic regions of Bahia showing the occurrence of the three new species.</p></caption><graphic xmlns:xlink="http://www.w3.org/1999/xlink" xlink:href="phytokeys-044-001-g002.jpg" position="float" orientation="portrait" xlink:type="simple" id="oo_36878.jpg"/></fig></tp:treatment-sec><ref-list><ref id="B12"><mixed-citation xmlns:xlink="http://www.w3.org/1999/xlink" xlink:type="simple"><person-group><name name-style="western"><surname>Jacques</surname><given-names>EL</given-names></name></person-group> (<year>2002</year>) <source>Estudos taxonômicos das espécies brasileiras do gênero <italic><tp:taxon-name><tp:taxon-name-part taxon-name-part-type="genus">Begonia</tp:taxon-name-part></tp:taxon-name></italic> L. (<tp:taxon-name><tp:taxon-name-part taxon-name-part-type="family">Begoniaceae</tp:taxon-name-part></tp:taxon-name>) com placenta partida</source>. <comment>Ph.D. Thesis</comment>, <publisher-name>Universidade de São Paulo</publisher-name>, <publisher-loc>Brazil</publisher-loc>.</mixed-citation></ref></ref-list></tp:taxon-treatment>
